# Supplementary material for: Cells on Hydrogels with Micron-Scaled Stiffness Patterns Demonstrate Local Stiffness Sensing
Source: Nanomaterials (Basel). 2022 Feb 15;12(4):648. doi: 10.3390/nano12040648 (PMC8880377; doi:10.3390/nano12040648)
Supplement: Supplementary file 1 [file nanomaterials-12-00648-s001.zip]

Archive with 11 entries (11 files):
- FigSI_1_7ugcm2.pdf
- FigSI_dYdt.pdf
- FigSI_dehydrat.pdf
- FigSI_inverse_setup.pdf
- SI_mgharbel.aux
- SI_mgharbel.log
- SI_mgharbel.pdf
- SI_mgharbel.synctex.gz
- SI_mgharbel.tex
- SImovie.avi
- SImovie.png
